# Supplementary material for: Selectivity matters: selective ROCK2 inhibitor ameliorates established liver fibrosis via targeting inflammation, fibrosis, and metabolism
Source: Commun Biol. 2023 Nov 18;6:1176. doi: 10.1038/s42003-023-05552-0 (PMC10657369; doi:10.1038/s42003-023-05552-0)
Supplement: Supplementary file 4 — Supplementary Data 1 [file 42003_2023_5552_MOESM4_ESM.xlsx]

## Sheet: Figure 1
Panel B
Normal (W6)	TAA (W6)	Normal (W9)	TAA (W9)	GV101 (30)	GV101 (100)	GV101 (150)	KD025 (150)
526.108	1392.16	528	1972.68	1458.14	1244.56	473	523.488
666.5	795.872	453.508	1699.04	1113.66	1002.7	650.428	1042.79
662.376	915.38	635.256	1431.79	1301.06	1457	577.644	890.376
646.884	909.344	473.148	796.676	1578.81	1052.03	487.172	1221.6
627.168	1282.56	528.264	878.82	1052.1	724.032	477.276	1643.77
		403.176	1085.6	640.22	896.04	510.232	1257.05
		727.6	978.264	1339.42	941.264	818.472	859.712
		432.64	1117.31	737.94	395.148	1174.18	1270.22
		774.712	1044.06	1111.6	1111.19	972.648	1051.39
		480.128	1087.44	672.448	754.38	816.296	770.876
Panel D
pCofilin								pAKT
Normal	TAA (w6)	TAA (w9)	GV101 (30)	GV101 (100)	GV101 (150)	KD025 (150)		Normal	TAA (w6)	TAA (w9)	GV101 (30)	GV101 (100)	GV101 (150)	KD025 (150)
1	8.84	11.65	1.5	1.08	0.05	3.8		1	1.62	5.1	5.2	1.8	1.98	4.34
1	8.4	4.45	0.23	0.065	0.162	0.102		1	1.65	2.43	1.03	0.16	0.25	0.59
1	3.8	3	0.3	0.4	0.019	0.161		1	1.14	5.8	3.3	0.6	0.02	0.05
1	3.8	5.2	0.405	0.42	0.36	1.75
Panel E
pSTAT3								pSTAT5
Normal	TAA (w6)	TAA (w9)	GV101 (30)	GV101 (100)	GV101 (150)	KD025 (150)		Normal	TAA (w6)	TAA (w9)	GV101 (30)	GV101 (100)	GV101 (150)	KD025 (150)
1	0.78	2.88	0.388	0.309	0.178	0.404		1	2.8	2.2	14.1	18.2	20.5	32
1	1.43	3.96	1.3	0.47	0.952	1.9		1	4.12	3.25	16	29.15	40.66	49
1	0.68	5.64	3.49	0.85	1.47	0.21		1	3.9	8.5	15.5	17	20.2	19.8

## Sheet: Figure 2
Panel B
Normal (W6)	TAA/WD diet (W6)	Normal (W12)	TAA/WD diet (W12)	GV101 (30)	GV101 (100)	GV101 (150)	KD025 (150-100)
361.504	702.576	347.16	1257.12	480.704	545.076	645.048	1932.13
400.14	948.024	451.26	855.218	735.566	606.4	996.648	922.88
387.254	774.41	483.128	1013.23	673.48	1108.02	1130.19	975.492
267.15	760.572	385.7	1009.55	451.71	259.2	951.06	1504.78
306.592	706.384	530.4	1309.1	788.256	721.848	887.8	1580.59
		509.22	1317.52	805.428	758.632	857.56	777.856
		510.212	887.296	670.956	808.532	612.096	1788.28
		390.258	925.184	702.46	659.926	825.208	658.762
		423.638	1788.02	710.51	769.024	855.36
		456.624	735.392	683.52	1118.17	1534.84
Panel D
Leptin							Insulin							IL-1b							IL-17
Normal (W12)	TAA/WD diet (W12)	GV101 (30)	GV101 (100)	GV101 (150)	KD025 (150-100)		Normal (W12)	TAA/WD diet (W12)	GV101 (30)	GV101 (100)	GV101 (150)	KD025 (150-100)		Normal (W12)	TAA/WD diet (W12)	GV101 (30)	GV101 (100)	GV101 (150)	KD025 (150-100)		TAA/WD diet (W12)	GV101 (30)	GV101 (100)	KD025 (150-100)
1673.46	5755.58	9547.53	851.112	2742.39	1177.13		179.349	332.057	716.867	35.5691	32.8204	439.658		0.679	0.614	0.465993	0.022	0.035	1.579		0.895		1.198	0.918
1686.82	5855.66	9404.48	887.91	2797.14	1186.59		186.328	333.603	735.407	35.7345	32.8847	442.162		0.845	0.672	0.469597	0.092	0.041	1.587		0.937		1.305	1.017
1824.05	3311.83	1039.39	1568.3	1785.48	873.255		455.946	599.013	130.729	46.6304	33.8639	1398.34		1.047	1.126	0.633819	0.118	0.047	2.325		0.44		0.297	0.259
1778.66	3354.62	1032.94	1595.01	1742.68	877.538		464.552	613.111	129.158	47.8205	34.0751	1388.5		1.062	1.213	0.697779	0.143	0.118	2.476		0.375	0.474	0.282	0.244
1340.45	1653.19	1862.02	919.725	415.706	1203.52		391.92	210.978	452.649	62.3488	40.2121	336.887		1.134	1.256	0.761698	0.149	0.149	2.519		1.196	0.486		0.178
1305.29	1596.52	1847.03	976.436	408.706	1211.82		407.458	215.382	468.917	62.6087	41.4114	327.875		1.134	1.321	0.837552	0.213	0.283	2.583		1.211	0.232		0.174
1761.18	1722.36	755.374	2603.68	787.744	899.289		350.28	469.15	162.607	62.8925	46.0952	559.542		1.148	1.364	0.88682	0.226	0.404	2.869		0.112	0.14	0.351	0.562
1770.17	1757.79	780.554	2592.11	811.836	895.993		354.478	461.048	166.704	62.9735	46.3908	536.903		1.17	1.429	0.929071	0.239	0.423	2.941		0.097		0.294	0.589
254.339	2629.78	1380.1	532.24	285.189	457.794		463.794	253.27	262.939	63.4262	51.3879	473.902		1.184	1.429	1.1538	0.296	0.499	2.962		0.562		0.301	0.232
256.357	2564.3	1320.03	536.707	282.831	441.748		476.847	253.421	253.145	63.8695	51.4585	477.136		1.213	1.457	1.15893	0.334	0.518	3.119		0.631	0.359	0.344	0.267
743.032	465.399	401.799	1523.19	1968.6	1342.45		412.683	290.256	52.641	71.7878	77.8879			1.278	1.658	1.11039	0.455	0.518	2.976		0.447	0.305	0.189	0.424
742.373	479.281	406.902	1541.26	1985.01	1334.12		414.582	283.086	58.516	72.0864	78.413			1.278	1.78	1.20608	0.525	0.556	3.341		0.401	0.116	0.146	0.394
159.73	6158.06	2476.72	2263.12	2004.05	2650.18		78.333	251.451	340.247	93.4546	82.5994	433.852		1.565	1.823	1.24556	0.531	0.588	5.252		0.209	0.232	0.471	0.436
154.931	6199.18	2529.29	2390.6	2058.84	2665.98		79.471	256.965	345.114	93.9284	83.5298	440.494		1.579	1.888	1.32985	0.537	0.607	5.295		0.186	0.34	0.513	0.505
2822.26	1217.3	609.979	952.813	1174.59	440.755		255.987	269.243	132.728	101.431	105.023	334.811		1.644	1.96	1.50717	0.658	0.81	7.01		0.88	0.359	0.628	0.459
2825.13	1289.8	619.782	968.202	1203.95	435.128		253.118	266.289	144.649	102.274	105.75	301.5		1.752	2.074	1.51672	0.842	0.899	7.521		0.853		0.54	0.486
1309.62	3067.43	1698.99	1552.77	2833.27			538.823	85.178	52.209	124.661	118.686			1.802	2.232	1.67902	1.337	0.937			1.089		0.502
1290.96	3136.6	1687.39	1577.81	2770.43			536.244	74.745	56.811	127.708	120.375			1.809	2.289	1.68712	1.711	1.147			1.143	0.163	0.548
1473.36	1429.49	568.921	2449.99	1756.88			451.233	769.571	350.57	158.693	128.545			2.289	4.875	1.95936		1.432			2.244	0.043	0.111
1478.39	1470.18	602.091	2427.05	1800.27			455.946	777.947	344.197	160.947	129.858			2.397	5.031	2.23642					2.278		0.068
Panel E
pAMPK									pAkt
Normal (W6)	TAA/WD diet (W6)	Normal (W12)	TAA/WD diet (W12)	GV101 (30)	GV101 (100)	GV101 (150)	KD025 (150-100)		Normal (W6)	TAA/WD diet (W6)	Normal (W12)	TAA/WD diet (W12)	GV101 (30)	GV101 (100)	GV101 (150)	KD025 (150-100)
1	0.48	1.69	0.275	0.51	0.611	1.7	0.58		1	1.02	0.53	3.27	0.31	0.61	0.066	0.287
1	2.7	1	0.118	0.33	0.106	1.43	0.06		1	0.34	0.58	0.9	0.14	0.11	0.129	0.03
1	0.9	2.63	0.52	0.09	0.15	0.9	0.009		1	0.15	4.2	3.15	0.15	0.63	0.433	0.58
1	1.7	3.4	0.9	0.9	3.94	1.34	3.79		1	0.62	1.9	4.79	0.41	0.49	0.423	0.36
pCofilin									pSTAT3
Normal (W6)	TAA/WD diet (W6)	Normal (W12)	TAA/WD diet (W12)	GV101 (30)	GV101 (100)	GV101 (150)	KD025 (150-100)		Normal (W6)	TAA/WD diet (W6)	Normal (W12)	TAA/WD diet (W12)	GV101 (30)	GV101 (100)	GV101 (150)	KD025 (150-100)
1	1.86	0.89	4.67	1.78	1.93	5.93	0.65		1		2.4	2	0.62	0.42	2.6	1.55
1	0.35	1.32	2.02	1.11	0.92	2.35	1.64		1	2.48	0.27	1.92	1.1	1.5	1.35	0.85
1	0.5	2.1	2.4	0.4	0.64	1.3	0.93		1	0.36	0.97	0.84	0.62	0.45	0.86	0.88
1	0.36	1.2	0.8	0.42	0.44	1.03	0.34		1	0.18	0.37	0.45	0.42	0.21	0.59	0.47
			2.4	1.3	1.34	3.1	1.02
			1.09	0.57	0.31	0.99	0.49

## Sheet: Figure 3
Panel A
Log [Compound (M)]	GV101	KD025	H-1152
1e-05	38.7031		111.286
5e-06	42.5559	47.3529	129.033
2.5e-06	68.17	52.8122	114.312
1.2e-06	81.7075	67.7275	115.495
6e-07	102.662	90.8077	116.359
3.125e-07	105.188	94.528
1.56e-07	92.2339	115.915
0	100	100
Panel B
Glut4
	GV101			KD025			H1152
10							0.71055	1.10795
5	0.285288	0.12144	0.642343	0.168044	0.269219	0.258376	0.690755	0.980556	0.68967
2.5	0.680966	0.220085	0.567241	0.283879	0.299741	0.355653	0.743799	0.841583	0.83869
1.3	0.881851	0.473798	0.920311		0.461268	0.488627	1.31894	1.31253	0.850058
0.6	1.15124	0.681621	0.97767	0.557825	0.587394	0.542531		1.63236	1.06845
0.3		1.20266	0.650165			0.964558
Panel D
Col1a ELISA
Log [Compound (M)]	KD025	GV101
3e-05	22.5	21.9
1e-05	40.7	18.19
3.33333e-06	52.08	35.6
1.11111e-06	78.27	69.2
3.7037e-07	102	93
Panel E
SMA
	GV101			KD025			H1152
10	0.0739376	0.11922		0.120403	0.325141		0.256066	0.269643
3	0.119362	0.228461		0.298486	0.438468		0.414855	0.343215
1.1	0.388895	0.413059		0.945324	0.693841		0.789108	0.546907
0.33	0.766702	0.766702		1.24066	0.96044		1.04827	0.707396
CTGF
	GV101				KD025				H1152
10	0.589431	0.439537		0.524474	0.645801	0.778804	0.884617	0.765545	0.568763	0.498423
3	0.565235	0.495168		0.493019	0.730846	0.939745	0.942149		0.662187	0.871576
1.1	0.749453	0.689488		0.784411	0.81135	0.801241	1.10786	0.58347	0.992301	1.12789
0.33	0.708586	0.764625		0.900807	1.15125	0.723496	1.03659	0.633921	0.871448	1.41752
Col3a
	GV101				KD025				H1152
10	0.41765	0.248189	0.635295	0.379421	0.436418	0.515226	0.535546	0.766546	0.82037	0.863441
3	0.492674	0.248449	0.571536	0.325479	0.510904	0.294626	0.684496		0.814956	1.27265
1.1	0.601626	0.375558	0.747049	0.757418	0.614959	0.734491	0.910596	0.774963	1.06248	1.28884
0.33	0.610324	0.51768	0.963392	0.980362	0.777442	0.678908	1.10902	0.777841	0.827994	1.18963

## Sheet: Figure 4
Panel A - PBMCs
	TNF	Unstimulated	LPS	LPS + GV101 0.3uM	LPS + GV101 0.6uM	LPS + GV101 1.2uM	LPS + GV101 2.5uM	LPS + GV101 5uM	LPS + GV101 10uM
		4.63673	95.151			75.6898	55.5429	55.2163	53.9102
		4.3102	104.849			92.1143	59.1347	49.5347	55.2163
		4.69039	91.8669			83.549	68.1377	49.1682	54.8521
		4.57486	103.974			85.0277	67.3983	57.9714	45.0786
		3.29397	99.3174			95.525	69.78	63.3438	57.4927
		3.16394	100.683			93.943	71.5354	65.6843	55.889
		2.04268	100.442			87.4848	70.7622	70.0762	68.4451
		2.27134	99.5579			86.1128	68.7195	72.1342	62.5
		2.90079	97.0412	97.8921	84.0843	85.3607	74.3376	60.1044	49.855
		2.35931	102.959	97.544	85.3993	73.1773	84.6645	63.0826	65.906
		3.95165	99.9535	92.2827	83.775	84.3329	72.013	62.9475	63.2264
		3.53324	100.046	95.6764	84.2864	82.0549	69.735	67.1316	67.7359
	IL-23	Unstimulated	LPS	LPS + GV101 0.3uM	LPS + GV101 0.6uM	LPS + GV101 1.2uM	LPS + GV101 2.5uM	LPS + GV101 5uM	LPS + GV101 10uM
		9.11445	99.4649			100.998	68.8762	43.1555	51.0962
		8.42396	100.535			109.788	69.3941	35.8364	29.5529
		9.86375	91.5755			109.687	82.5561	50.5085	41.6043
		10.2859	108.424			105.559	82.5178	49.549	44.8282
		5.44235	101.81			97.1776	64.3463	31.8441	15.7702
		5.44235	98.1901			83.9641	64.5994	31.6163	16.6561
		3.29627	98.1784			75.7984	54.0494	37.1579	19.8249
		3.24896	101.822			72.234	58.4339	33.4516	17.8693
		16.3311	98.0984	116.219	88.8143	80.4251	53.2439	32.8859	29.1946
		12.0805	101.902	110.85	97.4273	77.8524	52.1253	34.34	30.6488
		17.0621	101.13	108.927	86.3277	69.8305	44.0678	35.5932	28.5876
		15.0282	98.8701	103.842	89.1525	73.7853	47.2316	34.4633	29.1525
	IL-10	Unstimulated	LPS	LPS + GV101 0.3uM	LPS + GV101 0.6uM	LPS + GV101 1.2uM	LPS + GV101 2.5uM	LPS + GV101 5uM	LPS + GV101 10uM
		4.704	96.5652			91.1334	86.4827	106.204	129.294
		4.68625	103.435			84.8851	91.7724	102.21	128.14
		3.57367	98.3928			94.1546	97.5487	105.63	131.209
		3.53776	101.607			90.563	102.128	102.02	136.343
		6.68682	99.591			92.6196	105.993	120.434	132.412
		6.36671	100.409			88.9205	111.577	128.899	133.763
		8.87489	99.6278	114.057	108.846	116.404	134.383	166.562	181.048
		8.70312	100.372	111.194	109.19	117.034	141.197	159.118	180.647
		10.0341	99.6587	112.969	119.522	119.59	145.529	168.055	172.423
		10.3754	100.341	110.034	113.311	121.98	153.925	163.413	159.386
Panel C - Human Kupffer Cells
	IL-6	Unstimulated	LPS	LPS + GV101 2.5uM	LPS + GV101 5uM	LPS + KD025 2.5uM	LPS + KD025 5uM
		6.238	100	10.1088	10.7805	55.1504	45.9053
		1.01685	100	50.3312	2.51598	95.735	84.4335
		1.28235	100	29.0436	2.48073	76.2766	68.491
		2.03299	100	43.3448	2.42936	71.4742	41.0433
		0.944206	100	34.6781	4.92572	64.8399	10.5117
		3.66252	100		14.7809		57.6684
		4.36761	100		7.58265		30.8159
		4.09091	100		3.51515		9.78788
	TNF	Unstimulated	LPS	LPS + GV101 2.5uM	LPS + GV101 5uM	LPS + KD025 2.5uM	LPS + KD025 5uM
		8.73706	100	11.5114	14.6998	49.2754	43.7681
		1.61217	100	60.0714	4.03957	110.827	103.014
		2.17574	100	45.33	7.42878	105.229	107.826
		7.81129	100	50.464	22.7765	65.3906	36.8523
		2.11671	100	45.3163	18.8516	73.8744	36.0426
		2.92018	100		31.3649		99.0482
		4.65999	100		31.3773		66.0683
		4.81409	100		4.73581		9.19765
Panel D - Murine Kupffer Cells
	IL-6	Unstimulated	LPS	LPS + GV101 2.5uM	LPS + GV101 5uM	LPS + KD025 2.5uM	LPS + KD025 5uM
		1.25818	99.2717	59.2706	52.719	94.052	81.8159
		1.1335	100.728	63.9519	54.0962	100.581	86.3839
		12.5354	98.4666	56.2936	40.0695	82.1327	68.8352
		12.0843	101.533	49.3491	44.3252	81.6389	70.2863
	TNF	Unstimulated	LPS	LPS + GV101 2.5uM	LPS + GV101 5uM	LPS + KD025 2.5uM	LPS + KD025 5uM
		7.10074	101.966	33.5381	22.9238	94.6192	76.683
		6.19165	97.9853	33.4889	30.172	85.3317	72.8993
		22.9915	101.909	38.8604	26.8091	85.9259	88.8604
		23.9316	98.2051	37.3504	31.0256	78.7464	98.718
