# Supplementary material for: Selectivity matters: selective ROCK2 inhibitor ameliorates established liver fibrosis via targeting inflammation, fibrosis, and metabolism
Source: Commun Biol. 2023 Nov 18;6:1176. doi: 10.1038/s42003-023-05552-0 (PMC10657369; doi:10.1038/s42003-023-05552-0)
Supplement: Supplementary file 5 — Supplementary Data 2 [file 42003_2023_5552_MOESM5_ESM.xlsx]

## Sheet: Supplementary Figure 1
Panel B							Panel C
Normal	TAA	GV101 (30)	GV101 (100)	GV101 (150)	KD025 (150)		vehicle	GV101 (30)	GV101 (100)	GV101 (150)	KD025 (150)
1.809	3.131	2.645	2.676	2.18	2.531		913.684	399.144	185.56	-586	-535.512
1.479	3.172	2.067	3.882	2.495	2.269		640.04	54.66	-56.3	-408.572	-16.212
1.737	3.881	3.215	2.841	2.92	1.849		372.792	242.056	398	-481.356	-168.624
1.899	2.3	2.244	3.119	2.525	2.091		-262.324	519.808	-6.972	-571.828	162.6
1.817	2.38	2.92	2.641	2.459	2.153		-180.18	-6.9	-334.968	-581.724	584.772
1.633	3.12	2.77	2.659	3.025	2.644		26.6	-418.78	-162.96	-548.768	198.048
1.468	2.758	1.736	2.635	2.251	2.384		-80.736	280.416	-117.736	-240.528	-199.288
1.689	4.089	3.531	1.869	2.221	2.771		58.312	-321.06	-663.852	115.176	211.22
1.82	2.581	2.486	2.469	3.224	2.136		-14.936	52.6	52.188	-86.352	-7.608
1.639	3.422	3.773	2.486	3.093	3.088		28.44	-386.552	-304.62	-242.704	-288.124
Panel D
Serum PK												Liver
	pre-dose					4 hr after dose						GV101 (30)	GV101 (100)	GV101 (150)	KD025 (150)
30	18.6	12.4	17.8	16.6	30	868	693	781	597	107		25200	29400	36900	53700
100	27.3	52.6	55.8	41.1	37.4	1690	2330	2070	2410	1580		18600	47100	31500	17190
150	18.9	31.5	23.4	28.9	30.9	2060	1640	1800	1540	2040		27060	31500	39300	26850
150	56	101	540	141	31.3	9890	4160	5170	9070	8010		14880	31800	34500	48600
												7020	38100	40200	41100
Panel E
ALP								AST/ALT
Normal drinking water	TAA cont. water	GV101 (30)	GV101 (100)	GV101 (150)	KD025 (150)			Normal	TAA	GV101 (30)	GV101 (100)	GV101 (150)	KD025 (150)
116	164	141	144	115	147				2.13924	3.09184	1.75641	3.00847	4.12264
110	175	133	151	143	136			2.22857	2.11111	1.16854	1.34783	2.45695	1.16867
112	144	149	141	119	133			1.39655	2	1.13187	1.62857	1.70536	1.90476
147	139	215	128	113	142			1.89474	1.35	1.82514	1.22137	2.15094	1.54667
108	147	132	153	97	128			1.80952	2.79221	2.01064	1.48246	3.61062	1.86885
138	123	119	152	122	131			1.24074	4.33333	6.41071	1.91304	1.44828	2.66667
111	161	151	141	141	128				4.34426	2.07368	1.53012	0.961832	3.45736
107	169	118	244	120	125				2.05634	1.61111	3.92983	1.96923	1.55645
120	153	170	120	121	136				5.27193	1.68675	2.17514	0.929825	3.13333
	162	145	149	164	166				4.99099	5.59236	1.64865	1.48781	4.36478

## Sheet: Supplementary Figure 2
Panel A
Normal	TAA	GV101 (30)	GV101 (100)	GV101 (150)	KD025 (150)
1.24942	2.1619	2.30177	1.6458	3.24177	2.30942
0.874239	2.43225	2.23908	1.71744	2.37474	3.28999
1.56062	1.98854	3.11567	3.38953	2.45583	1.94482
1.27693	2.66078	2.28104	2.10971	3.24746	1.85749
1.64209	4.41938	1.56791	2.42077	2.50092	2.4721
2.02733	1.69436	2.20703	2.42162	2.63669	2.44287
1.82065	4.3138	2.75334	2.35571	3.078	2.27729
1.5059	5.82226	2.92092	1.97796	2.18617	1.82004
1.35342	2.2902	1.79651	3.62518	1.82106
1.75449	2.22306	1.10898	1.31252	4.62068
Panel B
	Regular chow					High fat diet
30	868	693	781	597	107	1720	1510	1600	1840	1800
100	1690	2330	2070	2410	1580	4130	2450	2060	2550	2340
150	2060	1640	1800	1540	2040	4800	3820	4580	2930	4940
	9890	4160	5170	9070	8010	16300	13500	8710	8130
Panel C
Body Weiht			Day0	week 1	week 2	week 3	week 4	week 5	week6	Harvest	week7	week8	week9	week10	week11	week12
		Animal #	2021-09-28	2021-10-05	2021-10-12	2021-10-19	2021-10-26	2021-11-02	2021-11-09	2021-11-10	2021-11-16	2021-11-23	2021-11-30	2021-12-07	2021-12-14	2021-12-21
p1B- Reular Diet/Normal Chow		557	20.8	21	21	20.8	21.3	22.9	22.8	22.6
week6 harvest 11/10/21		567	21.9	20.9	21.9	22.9	22.1	24	21.6	21..8
		543	22.5	22.1	21	21.7	22	22.9	22.6	22.7
		563	22.3	21.2	21.8	22.1	22	22.9	22.7	22.6
		578	21.7	21.2	21.7	22.2	22.8	23.4	24.2	23.7
p2B- TAA/WD( 9/28/21)		976	22.7	19.7	20.5	20.8	21.5	22.3	22.3	22
week6 harvest 11/10/21		528	22.3	20.2	21.5	25.6	25.5	27.5	28	27.5
		591	22.9	21.9	22	23.4	24.3	25.2	27	25.7
		529	22.1	20	20.4	19.8	21.2	22.1	21.5	22
		592	21.1	19.2	20.9	20.7	20.9	21.5	21.1	21.8
p1- Reular water/ Normal Chew	1	979	21.1	20.3	21.2	21.2	22.2	22.9	22.6		21.9	22.2	22.2	23	22.8	22.7
	2	511	21.7	21	22.1	22.1	22.2	23	22.1		21.4	22.5	23	22.4	22.9	23.7
	3	576	21.4	20.9	21.7	21.2	22	23.5	23.3		21.8	22.5	22.1	22.4	22.9	22.1
	4	508	21.5	21.4	20.9	22.1	22.4	23.2	23.4		22.4	22.9	22.9	22.8	23.3	23.8
	5	512	21.6	20.7	22.2	21.9	23	23.3	24.5		22	22.3	23.1	23	23	22.5
	6	564/600	22	19.9	21.2	21.8	22.8	23.8	22.3		23.7	22.4	22.5	23.2	24.9	22.8
	7	503	22.1	21.8	23	22.9	24.2	24.8	24.1		23.3	24	24.4	24.8	24.3	23.9
	8	570	22.3	22.4	23.2	23.4	24.6	24.4	24.2		23.2	24.2	24.4	24.2	24.9	25.4
	9	596	22.8	23.2	22	23	23.6	24.4	23.1		23.1	23.4	23	23.6	23.9	24.5
	10	527	22.3	20.2	20	22.2	23.1	23.5	23.3		23	23.3	23.1	24.3	24.6	24.9
p2- TAA/WD( 9/28/21)	1	536	21.5	17.5	20.4	20.5	21	21.6	21.7		22.6	24.2	25.9	26	25	23.8
	2	520	20.9	18.4	21.5	21.3	22.5	23.2	23.1		23.3	23.2	23.5	23	23	23.4
	3	526	21.2	18.2	20.2	20.6	21.4	22.7	23.3		23.1	23.3	23.8	23.7	23.9	23.5
	4	562	19.9	15.6	17.9	19.5	19.3	20.6	21.8		21.5	21	21.1	21.3	21.3	21.3
	5	533	21.6	20.4	20.9	22.5	23.1	25.5	23.4		24.1	25.8	23.9	24.5	25	27.1
	6	517	21.3	18.4	18.9	19.6	20.3	20.9	22.5		22.2	22.3	22.9	23.1	23.7	23.6
	7	200/523	21.9	18.4	21	20.4	21	21.4	23		23.7	23.3	23.9	24.2	24.9	24.7
	8	978	22.5	20.6	21.3	21.9	22	23.9	23.4		23.1	24.2	23.9	23.6	24.5	23.2
	9	530	21.7	20.3	21.8	21.7	22	22.9	23.5		23.2	23.3	24.1	23.5	24	24
	10	545	22.4	20.4	21.8	22.4	20.8	22.1	22.8		21.7	23.4	24	23.8	23.9	24.3
p3-TAA /WD	1	559	21.1	19.5	21	21.2	22.7	23	24.5		23.6	22.1	22.4	21.6	22.3	22.1
KD025-150m/k (200ul/PO)	2	550	20.4	19.2	19.4	21.4	21.8	23.9	22.7		22.4	22	21.4	21.3	22.2	22.1
KD025-100m/k (100m/k) 12/6/21	3	566	20.2	18.7	19.7	20.1	19.6	22.4	22.4		22	21.8	21.7	21.7	21.8	22.4
	4	877/289	22.4	20.6	20.8	21.7	22	22.9	24.1		22.4	22.5	22.7	21.2	21.2	21.2
	5	568	20	17	18.7	19	20.5	20.9	21.7		21.8	22.8	22.2	21.7	22.3	22.8
	6	531	21.3	19.1	20.3	21.3	21.8	22.4	22.5		21.1	21.6	21.2	18.1	FD	FD
	7	981	21.8	18.9	20.3	21.4	20.5	21.9	22.9		22.5	23.8	22.1	21.7	21.5	22.2
	8	506	22	19.5	20.7	20.6	20.7	22.2	22.8		22.9	19.8	FD	FD	FD	FD
	9	532	21.7	18.2	20	19.9	20.4	21.9	22.4		21.9	21.8	21.4	21.7	20.3	19.8
	10	514/587	21.8	18.6	21.9	20.6	21.3	22.3	22.3		22.3	21.6	22	22.3	22.7	22.4
p4-TAA/WD	1	980	23.1	20.7	23.2	24.8	26.9	26.5	26.1		26.7	26.3	28.1	28.8	28.8	28.7
V101-30m/k (200ul/PO/QD)	2	540	20.9	19.4	20.1	20.8	21.5	22.7	23.2		23.3	22.4	21.6	22.1	22.3	22
	3	575	20.3	18.3	19.1	20.2	21.3	21.9	22.4		21.9	21.5	22.1	22.3	21.5	22.7
	4	548	21.7	19.9	20	21.1	22.7	22.7	23.2		22.4	22.4	23.4	22.2	22.9	22.8
	5	573	20.2	18.4	18.9	19.4	20.7	21.4	21.5		24.2	22.2	23.4	23.2	23.1	22.6
	6	537	21.5	20.2	20.5	21.1	21.4	22.1	22.5		22.5	22.7	23.5	22.6	23.9	22.8
	7	553	22.3	19.2	21.8	22	22.3	23.1	23.1		24.3	23.2	24.1	24	24.4	24.6
	8	583	20.3	17.9	19.2	20.2	20.7	21	21		21.2	21.6	22.1	21.9	22.9	23.1
	9	582	21.8	19.5	20.1	20.7	21.1	22.1	22.3		22.6	23	22.4	21.9	22.6	22.3
	10	588/198	21.7	16.9	17.5	19.7	20.8	21.1	22		22.5	22.8	23.5	22.9	23.2	23.6
p5-TAA /WD	1	510	20.5	18	19.7	20.8	21.9	22.8	23.3		23.5	24	25.2	24.5	24.2	24.7
V101-100m/k (200ul/PO/QD)	2	560	19.8	20.5	20.5	20.9	20.8	22.7	22.5		22.8	22.8	24.8	24.2	24.1	24.8
	3	574	20.9	18.9	20.5	21	21.6	22.9	22.8		22.9	19.1	20.2	21	22.5	22.7
	4	984	22.5	20.5	21.9	22.7	23.2	24.2	24.2		25.9	28.4	29.1	29.3	25.8	25.6
	5	556/879	21.6	19.1	20	19.7	21.5	21.9	23.1		22.2	19.1	21.4	21.2	21.6	21.3
	6	535	22.1	20.9	21.1	22.4	21.9	23.1	23.5		23.9	24.8	24.9	26	24.4	24
	7	519	21.5	19.2	19.8	19.9	19.9	23	22.5		23.1	22	24.9	23.9	23.3	23.6
	8	525	21.3	19.2	19.7	19.3	21	22.5	22.2		22.8	21.3	23.2	23.8	24.1	23.8
	9	599	23.3	21	21.6	21.9	21.6	23.6	23.8		22.9	23.4	24	23.8	23.9	24.2
	10	552	20.4	18	17.8	18.7	19.4	20.8	20.7		21.6	21.8	23.5	23.8	23.5	23.4
p6-TAA /WD	1	501	20.3	19.4	19.6	21.2	22	22.5	23.1		21.7	23.3	25.4	25.2	25.2	25.3
V101-150m/k (200ul/PO/QD)	2	580	22.8	21	21.8	23.4	23.9	24.2	25.2		25.8	24.6	26.1	25.3	25.7	25.9
	3	989	22.5	20.8	18.6	21.3	22	22.7	23.2		21.8	23	23.1	22.6	23.2	23.7
	4	554	20.2	17.8	18	17.8	20.8	21.8	21.8		22.1	22.5	23.3	22.6	22	22.6
	5	982	21.2	18.8	19.6	20.1	21	22.4	22.7		21.8	22.5	22.6	21.5	21.6	21.9
	6	522	22.5	21	20.9	21.3	22.7	24.4	23.2		24	24	25.4	24.3	24.1	24.7
	7	597	22.3	19	21.1	20.8	21.7	23.7	23.2		24.1	24	26.7	26.2	24.2	23.5
	8	513	21.6	19.1	20.4	21.1	21.7	22.6	22.2		22.5	22.9	24.3	23.2	22.7	23.2
	9	577	21.3	19.4	20	21.2	21.5	22.2	21.9		22.1	22.5	23.1	22.8	22.5	22.5
	10	589	21.9	18	20.4	20.8	20.4	21.7	22.1		21.9	22.8	23.4	23.8	23.7	24.2
Panel D
Cholesterol
Normal (W6)	TAA/WD diet (W6)	Normal (W12)	TAA/WD diet (W12)	GV101 (30)	GV101 (100)	GV101 (150)	KD025 (150-100)
63	177	52	136	151	150	134	240
67	173	52	161	143	156	156	204
54	160	63	178	113	100	163	213
66	174	69	167		151	172	351
71	168	62	160	113	141	148	261
		55	207	116	164	165
		58	172	166		125
		59		155	173	131	171
		63	167	150	130
		62		144	157	135
LDL-Cholesterol
Normal (W6)	TAA/WD diet (W6)	Normal (W12)	TAA/WD diet (W12)	GV101 (30)	GV101 (100)	GV101 (150)	KD025 (150-100)
55.2	115.7	19.5	84.9	100.1	107	88.7	118.5
78.1	158.3	70.5	124.8	82.4	109.8	106.6	120.3
72.6			130.8	119.1	113.9	108.9	157.1
37.6		58		119.4	93.9	164.9	231.5
54	90.6	62.9	134.9	82.1	95.5	98.6	164.2
		48.3	167.1	118.9	128.6	113.9	135.3
		69.8	134.3	118.4	121	72.7	4.5
		32	162.6	126.8	116.9	47	217.9
		52.4	164.9	82.7	87.2	110.3
		53.3	84		95	172.4
AST/ALT
TAA cont. water /WD diet	GV101 (30)	GV101 (100)	GV101 (150)	KD025 (150)
1.04255	1.15493	1.24096	1.1383	1.08602
1.7069	1.52273	1.72093	1.125	0.966825
3.30233	1.10219	1.87234	1.62903	1.67089
3.45361		1.13714	0.957983	1.84615
1.41935	1.12346	1.11927	1.28099	1.25824
1.21918	1.31944	1.06957	1.14815
1.30556	1.5		1.07092	1.52018
	1.1087	0.822727	0.811881	0.976
1.65454	1.78125	1.6044		3.13333
1.63218	1.38519	1.03448	0.846667	4.36478

## Sheet: Supplementary Figure 3
Panel C
Log [Compound (M)]	GV101	KD025	H-1152
1e-05	37.0662	8.1195	72.6112
5e-06	54.0506	8.24169	84.9035
2.5e-06	61.8035	14.5833	88.3614
1.2e-06	53.3113	51.4357	91.3917
6e-07	91.966	103.562	104.839
Panel D
	Log [Compound (M)]	KD025	GV101
	3e-05	24.8102	75.1193
	1e-05	28.3185	68.4434
	3.33333e-06	32.9976	77.9083
	1.11111e-06	58.2532	88.0281
	3.7037e-07	72.2664	90.1882
	1.23457e-07	88.4688	92.3619
	4.11523e-08	92.6273	93.8452
	1.37174e-08	97.9972	94.0856
	4.57247e-09	98.6968	97.3435
	1.52416e-09	90.9445	99.2672
	1e-12	97.797	103.387

## Sheet: Supplementary Figure 4
Panel A
IL-17					IL-21					CXCL13
Log [Compound (M)]	GV101	KD025	H-1152		Log [Compound (M)]	GV101	KD025	H-1152		Log [Compound (M)]	GV101	KD025	H-1152
1e-05	12.7057	31.1677	43.4357		1e-05	0.977667	5.43257	4.96828		1e-05	1.52973	9.55996	93.4838
5e-06	17.0651	37.8473	74.1756		5e-06	1.83023	5.35974	6.80272		5e-06	2.19519	42.8082	252.751
2.5e-06	26.4884	44.4516	83.7519		2.5e-06	3.30368	9.80192	53.6065		2.5e-06	17.3134	82.4133	348.444
1.2e-06	33.2861	56.0044	80.2523		1.2e-06	8.07617	19.3999	46.5999		1.2e-06	44.8063	103.713	216.263
6e-07	44.4498	78.3608	73.4484		6e-07	31.2807	64.113	58.6767		6e-07	49.4663	137.076	186.687
3e-07	55.5533	89.3331	109.757		3e-07	40.7006	58.9717	87.6965		3e-07	63.1921	111.823	147.809
1.5e-07	57.0906	99.0286	105.051		1.5e-07	59.633	119.167	123.544		1.5e-07	67.714	97.0643	134.337
7.5e-08	99.9172	99.8517			7.5e-08	100	114.564			7.5e-08	75.3679	95.4304
IL-17					IL-21					CXCL13
Log [Compound (M)]	GV101	KD025	GSK429286		Log [Compound (M)]	GV101	KD025	GSK429286		Log [Compound (M)]	GV101	KD025	GSK429286
1e-05	-18.9227	-31.3272	37.5058		1e-05	-0.06233	1.42199	-2.18813		1e-05	4.86021	15.8577	28.4261
5e-06	14.6626	-0.31359	19.2712		5e-06	0.186928	21.9502	51.9513		5e-06	14.7621	46.2627	59.6731
2.5e-06	17.5936	19.156	44.4016		2.5e-06	14.9452	45.5382	96.809		2.5e-06	18.9704	71.7566	77.0586
1.2e-06	12.8328	51.8265	86.2629		1.2e-06	33.0977	51.047	102.166		1.2e-06	26.7922	129.428	81.6519
6e-07	16.1286	66.8597	230.762		6e-07	50.6157	66.6081	110.034		6e-07	38.3667	128.448	100.298
3e-07	47.9413	48.0551	71.6825		3e-07	62.437	85.7483	86.0205		3e-07	62.8289	122.11	79.4842
1.5e-07	63.5279	83.2727	99.9573		1.5e-07	87.2042	90.3261	110.513		1.5e-07	83.5814	104.731	96.0958
7.5e-08	77.9148	76.2988			7.5e-08	85.0816	83.5957	99.9157		7.5e-08	85.0816	83.5957	99.9157
Panel D												Panel E
	GV101					KD025						DMSO	GV101
10	1.26	16.1	30.3	13.9	21	8.94	30.3	7.8	16.74	15.5		22.9	28.7
5	3.89	27.5	49.14	28.34	37.3	4.46	38.5	22.28	10.02	28.2		26.8	35.4
2.5	14	32.4	43.1	29.85	49.2	10.1	39	32.49	17.65	38.9		27	32.9
1.25	18.6	34.7	52.39	30.17	55.7	12.8	41	46.58	28.89	47.5
0.6	19.3	33.1	53.03	33.67	59.2	12.9	37.8	48.32	20.97	59
0	22.1	43	63.57	43.5	65.5	22.1	43	63.57	43.5	65.5
no stim.	0.69	1.02	0.09	0.5	1.11	0.69	1.02	0.09	0.5	1.11

## Sheet: Supplementary Figure 5
Panel A - PBMCs
	IL-1b	Unstimulated	LPS	LPS + GV101 0.3uM	LPS + GV101 0.6uM	LPS + GV101 1.2uM	LPS + GV101 2.5uM	LPS + GV101 5uM	LPS + GV101 10uM
		2.11809	101.098			124.259	91.1127	82.2167	78.6375
		1.78093	98.9021			119.011	90.5853	80.2282	72.0152
		1.24581	97.9552			120.552	94.3638	97.053	101.28
		1.31455	102.045			119.916	90.3084	86.3218	95.601
		1.3658	100.079			115.261	92.8543	78.9885	76.5439
		1.31631	99.9208			115.41	92.6366	80.9382	77.0784
		1.18751	96.5145			107.583	94.0126	92.9611	88.2382
		1.20564	103.486			108.226	94.9372	91.1481	83.7329
		1.33535	105.956	100.258	88.6139	93.5814	86.9225	84.1449	83.6998
		0.997062	94.0443	96.715	91.249	92.6734	85.4981	85.0352	90.8395
		1.50614	102.131	100.038	98.7725	103.246	94.3143	89.5549	100.821
		1.3254	97.8688	98.4562	97.6881	97.2212	95.7452	90.4586	104.21
	IL-6	Unstimulated	LPS	LPS + GV101 0.3uM	LPS + GV101 0.6uM	LPS + GV101 1.2uM	LPS + GV101 2.5uM	LPS + GV101 5uM	LPS + GV101 10uM
		1.2949	95.188			103.392	99.0727	98.8555	93.4336
		1.08605	104.812			103.576	103.317	98.8054	93.325
		0.922789	99.7693			103.605	101.6	99.1133	102.148
		0.973254	100.231			102.336	98.5726	99.6467	95.934
		1.11266	99.6787			103.458	101.357	97.9234	93.5015
		1.12225	100.321			102.278	101.645	97.4534	95.2472
		0.920366	99.0577			100.609	97.7955	99.6976	98.9087
		0.902836	100.942			101.784	101.135	99.4697	98.1549
		0.653133	101.942	99.5587	98.8526	95.9047	96.9638	90.2383	86.2665
		0.776699	98.0583	96.7167	99.594	104.695	93.857	89.9029	88.3495
		0.866056	102.352	99.5375	103.159	99.3406	104.99	88.2777	82.234
		0.905423	97.6479	100.856	98.573	102.254	100.305	90.6988	88.198
Panel C - Monocytes
	TNF	Unstimulated	LPS	LPS + GV101 1.2uM	LPS + GV101 2.5uM	LPS + GV101 5uM	LPS + GV101 10uM
		19.3942	98.5081	112.749	99.774	91.085	80.5335
		19.8011	101.492	115.19	105.696	87.83	79.1772
		17.1254	99.0826	76.7584	70.3364	74.142	67.788
		16.8535	100.917	76.0788	77.6758	74.6857	69.4869
	IL-23	Unstimulated	LPS	LPS + GV101 1.2uM	LPS + GV101 2.5uM	LPS + GV101 5uM	LPS + GV101 10uM
		17.2287	95.7596	100.718	107.78	95.9015	73.99
		15.4257	104.24	102.304	107.045	93.7646	73.8564
		15.2999	98.0416	96.94	81.3953	73.2558	61.7503
		14.3207	101.958	92.2889	82.3745	73.011	63.7087
	IL-1b	Unstimulated	LPS	LPS + GV101 1.2uM	LPS + GV101 2.5uM	LPS + GV101 5uM	LPS + GV101 10uM
		15.1572	100.02	104.106	95.9234	96.8762	93.9096
		14.9902	99.9804	103.507	96.886	93.9882	91.8566
		17.2448	100.706	93.9994	89.9448	93.0841	88.713
		16.9454	99.2943	94.1277	91.5615	90.1587	91.8609
	IL-6	Unstimulated	LPS	LPS + GV101 1.2uM	LPS + GV101 2.5uM	LPS + GV101 5uM	LPS + GV101 10uM
		49.6459	100.447	100.104	98.9851	96.441	96.847
		47.7604	99.5534	100.708	95.7914	98.3265	102.558
		43.9704	101.993	97.9216	96.7607	97.418	99.0483
		43.0741	98.0069	97.8021	98.502	99.9701	102.881
Panel F - Human Kupffer Cells
	IL-6	Unstimulated	Pam2CSK4	Pam2CSK4 + GV101 2.5uM	Pam2CSK4 + GV101 5uM	Pam2CSK4 + KD025 2.5uM	Pam2CSK4 + KD025 5uM
		22.5694	100	47.037	33.912	68.1713	45.9053
		15.1123	100	36.0795	18.6529	124.439	84.4335
		15.0538	100	45.7061	20.6989	106.631	68.491
		61.1538	100	71.9231	42.3077	84.2308	41.0433
		10.6637	100	55.1827	12.6771	68.7323	10.5117
	TNF	Unstimulated	Pam2CSK4	Pam2CSK4 + GV101 2.5uM	Pam2CSK4 + GV101 5uM	Pam2CSK4 + KD025 2.5uM	Pam2CSK4 + KD025 5uM
		12.7879	100	27.697	16.9091	74.2424	43.7681
		22	100	48	36.125	176.875	103.014
		16.9953	100	44.2253	24.1315	194.366	107.826
		37.757	100	54.9533	32.5234	59.4019	36.8523
		11.4775	100	48.5098	12.4921	68.104	36.0426
Panel G - Murine Kupffer Cells
	IL-6	Unstimulated	Pam2CSK4	Pam2CSK4 + GV101 2.5uM	Pam2CSK4 + GV101 5uM	Pam2CSK4 + KD025 2.5uM	Pam2CSK4 + KD025 5uM
		5.3877	100.692	52.3966	27.0598	85.7906	68.0743
		4.85378	99.3083	61.2062	35.8937	85.6692	79.8932
		58.2436	101.501	42.9745	42.6629	77.2238	50.3399
		56.1473	98.7819	44.7026	42.9462	67.6487	51.9263
	TNF	Unstimulated	Pam2CSK4	Pam2CSK4 + GV101 2.5uM	Pam2CSK4 + GV101 5uM	Pam2CSK4 + KD025 2.5uM	Pam2CSK4 + KD025 5uM
		49.8276	109.483	38.7931	37.069	62.7586	43.7681
		43.4483	88.7931	39.8276	47.2414	71.5517	103.014
		86.9565	106.667	51.3043	32.029	58.2609	107.826
		91.7391	94.3478	33.0435	34.2029	54.3478	36.8523
